# Supplementary material for: Groovy and Gnarly: Surface Wrinkles as a Multifunctional Motif for Terrestrial and Marine Environments
Source: Integr Comp Biol. 2022 Jun 8;62(3):749–61. doi: 10.1093/icb/icac079 (PMC9703940; doi:10.1093/icb/icac079)
Supplement: icac079_Supplemental_File [file icac079_supplemental_file.zip]

Archive with 3 entries (3 files):
- icb-2022-0098-File008.docx
- icb-2022-0098-File009.pdf
- Supplementary information - Fig 2 image permissions and references.pdf
